# Supplementary material for: Plastome Evolution in Viburnum (Adoxaceae): Comparative Genomics Reveals Hypervariable Markers and Relaxed Selection on Protein Import Genes
Source: Genes (Basel). 2026 Feb 6;17(2):196. doi: 10.3390/genes17020196 (PMC12941271; doi:10.3390/genes17020196)
Supplement: Supplementary file 1 [file genes-17-00196-s001.zip]

Archive with 1 entries (1 files):
- genes-4139165-supplementary.pdf
